# Supplementary material for: Structural basis of transmembrane coupling of the HIV-1 envelope glycoprotein
Source: Nat Commun. 2020 May 8;11:2317. doi: 10.1038/s41467-020-16165-0 (PMC7210310; doi:10.1038/s41467-020-16165-0)
Supplement: Supplementary file 4 — Source Data [file 41467_2020_16165_MOESM4_ESM.xlsx]

## Sheet: Figure 2
Figure 2
Panel b				Panel d
Residue	I/I0	Err(I/I0)		Residue	I/I0	Err(I/I0)
679	0.68421	0.02171		739	0.66169	0.05158
680	0.91579	0.03789		741	0.66316	0.05263
681	0.76421	0.04291		742	0.6	0.05113
682	0.74266	0.04975		745	0.68421	0.04737
684	0.59787	0.01617		746	0.44301	0.01956
685	0.59789	0.01963		748	0.3089	0.02806
686	0.56906	0.01711		751	0.52632	0.04947
688	0.65263	0.02815		753	0.48421	0.04
689	0.58973	0.01683		754	0.6197	0.04
690	0.49474	0.01924		755	0.64208	0.03895
692	0.55789	0.02131		756	0.54737	0.04105
693	0.32632	0.01646		758	0.68579	0.01862
694	0.39814	0.02328		762	0.56338	0.05263
695	0.44318	0.01683		763	0.54504	0.04632
696	0.28421	0.01781		764	0.53349	0.04947
697	0.33684	0.01324		770	0.55768	0.04737
698	0.53684	0.0184		771	0.72556	0.03479
699	0.44099	0.01534		772	0.73455	0.0516
700	0.45263	0.01874		773	0.78174	0.03873
701	0.49846	0.01199		775	0.84343	0.05386
702	0.57858	0.01268		776	0.88191	0.0298
703	0.50691	0.01642		777	0.77087	0.05153
704	0.61621	0.01419		778	0.72632	0.04329
705	0.66551	0.01154		779	0.81646	0.04421
706	0.53684	0.01306		780	0.76842	0.04105
707	0.70188	0.01155		782	0.87351	0.04211
708	0.72691	0.0114		783	0.77895	0.04
709	0.64589	0.01096		784	0.95738	0.03895
710	0.75789	0.00891		785	0.86903	0.03579
711	0.75624	0.01066		786	0.58947	0.02719
712	0.66418	0.00481		787	0.70526	0.01494
713	0.5386	0.00539		788	0.81882	0.01014
715	0.37895	0.00242
716	0.54961	0.00669
717	0.59723	0.00563
718	0.63426	0.00563
719	0.7641	0.01951
721	0.73684	0.00637
723	0.70526	0.00334
725	0.84211	0.02632
726	0.74587	0.00179

## Sheet: Figure 3
Figure 3
Panel b
	TMD-CTLLP2		TMD-CTLLP2 CT mutant
Residue	I/I0	Err(I/I0)	I/I0	Err(I/I0)
679	0.94097	0.08245	0.94522	0.03326
680	0.99752	0.06
681	0.97	0.07	0.93408	0.07798
682	0.75	0.06
683	0.77452	0.04962	0.94134	0.0151
684	0.83709	0.055
685	0.71793	0.05983
686	0.73729	0.06	0.86632	0.03365
687	0.7443	0.05228	0.8888	0.03705
688	0.8	0.07	0.88947	0.04238
689	0.58036	0.07474	0.82974	0.02633
690	0.45	0.07	0.73446	0.0389
693	0.55	0.07202	0.65917	0.0353
694	0.52658	0.07	0.63649	0.04078
695	0.4342	0.06712	0.60683	0.03245
696			0.58385	0.03705
697	0.5343	0.05659	0.79185	0.03739
698	0.66242	0.065	0.8085	0.03718
699	0.58961	0.06894	0.774	0.03143
700	0.61652	0.0959
701	0.72135	0.06584	0.80092	0.02613
702	0.71749	0.0698	0.80333	0.03094
703	0.81913	0.08542	0.81871	0.03996
704	0.90433	0.08139	0.9122	0.03514
705	0.97467	0.06625	0.88263	0.02993
706	0.83	0.06099	0.8803	0.0259
707	0.85316	0.05031	0.94126	0.02677
708	0.97548	0.0676	0.97172	0.02691
709	0.88096	0.04955	0.9295	0.02175
710	0.97189	0.04997	0.91415	0.0249
711	0.91536	0.04101	0.94784	0.03016
712	0.80498	0.01972	0.89875	0.01142
713	0.67857	0.01742	0.8429	0.02019
715	0.43232	0.00726	0.68805	0.00709
716	0.59671	0.01842	0.84175	0.02954
717	0.58249	0.01539	0.77908	0.02154
718	0.62959	0.01632	0.88616	0.02216
719	0.64917	0.04705
721	0.98557	0.02672	0.97702	0.01582
723	0.8724	0.00789	0.96279	0.00978
725	0.66276	0.01586	0.74724	0.03263
770	0.8	0.07	0.75233	0.0347
771			0.9571	0.02705
772	0.89957	0.0305	0.96604	0.0192
773	0.9408	0.06211	1.02475	0.0281
774			0.8657	0.01935
775	0.88462	0.03927	0.96164	0.02144
776			0.8717	0.03321
777	0.92042	0.04318	0.94617	0.0212
778	0.98684	0.05208	0.88033	0.01669
779	0.94699	0.07328	0.94372	0.02823
780	0.93094	0.04027	0.95457	0.01457
781	0.94933	0.03704	0.94134	0.0151
782	1.0075	0.03336	0.93684	0.01396
783	1	0.02797	0.99583	0.01443
784	1.0193	0.0298	1.01285	0.01521
785	1.04201	0.03284	0.94811	0.01668
786	0.7899	0.01645	0.89983	0.01009
787	0.82	0.00596	0.95672	0.00433
788	0.95811	0.00343	0.99858	0.00249

## Sheet: Figure 4
Figure 4
Panel a														Panel b														Panel c														Panel d
WT: Plate 1														L702S-A756N-D759R: Plate 1														CT2-tmd: Plate 1														A756N-L760S-L763N-C764E: Plate 1
Cell Control	Virus Control	b6		17b		3791		VRC01		(blank wells)		Conc. (ug/ml)		Cell Control	Virus Control	b6		17b		3791		VRC01		(blank wells)		Conc. (ug/ml)		Cell Control	Virus Control	b6		17b		3791		VRC01		(blank wells)		Conc. (ug/ml)		Cell Control	Virus Control	b6		17b		3791
467	82607	81352	83449	82832	88474	86872	89343	87159	88253	20	10	0.001		144	16977	18293	19337	18829	18419	18743	20226	18185	17911	16	2	0.001		823	165741	152441	158613	151335	150958	136379	145082	149770	158537	49	6	0.001		446	28846	26289	25047	25213	26085	26409	27959
464	92993	91012	89052	92822	98975	97167	101716	92617	85577	30	4	0.003		148	18523	19065	18103	18359	19907	19121	17907	18967	16329	8	2	0.003		799	183166	174851	174654	181751	177064	174523	167397	165036	166568	59	7	0.003		412	29396	30178	26099	29488	30908	29796	27651
459	93082	91787	90995	89060	87005	90129	95417	87331	76791	26	10	0.016		160	19003	20752	20882	19851	21756	20296	20632	18511	18615	10	6	0.016		875	175167	188561	181905	189847	184796	174346	173766	153075	138360	33	6	0.016		406	26799	31574	28932	29980	30442	30894	30092
446	91348	84263	83843	92895	91253	90370	89524	63022	63284	21	8	0.08		142	18915	20308	19173	20650	21114	19291	20748	13218	12558	8	6	0.08		720	179728	167377	174449	196724	186354	170191	170035	88779	102592	25	8	0.08		348	29182	29038	27559	31136	31983	31076	29398
441	88783	84745	83357	91238	86912	88891	91828	12931	13478	7	9	0.4		160	17277	17613	17275	18849	20206	21090	19799	2492	3022	6	8	0.4		797	161954	157032	165527	199678	205148	187694	182188	20209	21177	15	9	0.4		384	31446	34145	31258	32577	34980	37314	36754
375	84105	84025	77746	83316	85552	86308	88541	637	458	8	5	2		156	17899	18863	17261	19135	19223	17117	18721	210	154	10	10	2		726	175683	156678	163003	199068	196625	183977	169647	1111	1355	4	8	2		348	28870	32019	29960	34341	35370	37366	32425
422	79319	74422	73575	77725	77120	67589	72345	419	398	10	15	10		150	16591	17073	16497	20076	20492	16433	17143	138	144	6	6	10		738	174563	143921	155108	173452	175660	169406	176464	896	682	7	7	10		390	28456	30066	32801	34207	36648	32809	32581
417	77116	70884	69644	61746	68901	59215	58500	413	341	7	3	50		146	17597	14943	16351	15875	17675	16347	13536	172	172	8	8	50		685	144390	133612	137950	156246	154529	132955	130422	666	598	12	5	50		352	27061	31154	28221	29018	33197	29920	26613
WT: Plate 2														L702S-A756N-D759R: Plate 2														CT2-tmd: Plate 2														A756N-L760S-L763N-C764E: Plate 2
Cell Control	Virus Control	PG9		PG16		PGT145		(blank wells)		(blank wells)		Conc. (ug/ml)		Cell Control	Virus Control	PG9		PG16		PGT145		(blank wells)		(blank wells)		Conc. (ug/ml)		Cell Control	Virus Control	PG9		PG16		PGT145		(blank wells)		(blank wells)		Conc. (ug/ml)		Cell Control	Virus Control	PG9		PG16		PGT145
513	82255	83577	89588	75067	77413	93944	96372	23	14	9	6	0.001		152	18255	18325	21034	17665	18345	21002	20578	14	2	2	0	0.001		801	161136	157125	150731	137659	128723	150550	150176	27	4	6	8	0.001		388	27025	27721	25417	23134	24274	27233	28175
470	79316	90566	89423	59788	59831	90619	89216	26	8	10	12	0.003		166	19551	20068	19965	15051	14453	20330	19097	6	6	4	4	0.003		814	162257	154421	163871	107913	109539	192260	181534	47	3	6	9	0.003		406	32009	32493	27383	19645	18661	27293	28476
491	80535	89590	89500	41498	39542	92693	87374	30	7	7	8	0.016		182	18509	18799	19251	10532	10406	21636	20712	14	12	6	10	0.016		773	156993	168854	170250	89724	86857	194876	157482	46	5	5	7	0.016		322	29296	28069	28322	11738	11744	28838	28670
507	87151	75643	79101	25241	25530	90920	85091	23	13	7	4	0.08		142	20302	16901	17409	7278	6850	22434	21220	8	2	8	8	0.08		767	157020	131590	133463	86467	68770	168188	195405	50	6	6	5	0.08		376	28984	21394	19415	6382	6996	29476	30084
429	82105	53944	52524	13006	14828	83369	82152	22	10	10	5	0.4		142	19293	13540	13982	6344	7122	22180	19621	10	6	4	6	0.4		764	151614	103756	132262	73991	49846	158331	171616	53	10	3	12	0.4		362	29744	14809	15401	4084	3092	26525	22860
468	78333	35089	35364	9271	10802	68156	61039	29	12	5	8	2		168	19651	12256	11708	5968	6352	17883	16177	6	8	2	4	2		739	161367	92197	99151	78210	76367	157562	132738	40	7	6	9	2		348	29608	9654	9344	3640	3726	21414	20662
403	72198	22874	21467	8420	8797	43999	43153	17	9	6	11	10		170	19627	11094	10384	6730	6162	15287	14377	12	6	2	6	10		735	149335	96437	100152	77276	59491	127077	110300	20	8	6	7	10		334	27429	6812	5704	2968	3422	14593	14521
475	74601	20247	22213	8427	8767	33282	29581	11	6	2	5	50		142	18599	9850	10234	6300	6464	12918	14022	4	4	6	4	50		728	138993	78387	75532	51474	56135	91931	104051	20	3	7	4	50		374	28750	5372	5544	2470	2438	10668	10738
															% Neutralization loss
															PG9	PG16	PGT145
														L702S-D759R	-13.5135	-12.2222	-27.8688
														A756N-D759R	-25.6757	-17.7778	-36.0656
														L702S-A756N-D759R	-35.1351	-25.5556	-50.8197
[truncated: 18 more columns]

## Sheet: Figure 5
Figure 5
Panel a
	Unlocked MPER-TMD		Locked MPER-TMD		TMD-CTLLP2
Residue	R1*R2	Err(R1*R2)	R1*R2	Err(R1*R2)	R1*R2	Err(R1*R2)
662	39.9968	3.65708	32.6248	2.63364
663	41.6671	3.49588	31.5744	2.92178
664	40.9401	3.4983	27.0327	2.90892
665	50.597	3.59795	25.9389	2.37713
666	35.807	3.34998	25.4592	2.53958
668	43.0364	3.45219	18.9923	2.53368
669	28.938	3.09717	17.8185	2.69333
670	30.0709	3.07365	19.1623	2.65159
671	36.0238	3.91751	20.4241	2.79634
672	29.1166	3.23025	18.4342	2.2014
673	22.3476	2.88899	18.4887	2.90095
674	28.471	3.41291	22.7635	2.47424
676	14.2851	2.96572	11.1971	2.30219
677	25.6909	3.4097	16.4492	1.95963
678	12.89	2.7917	13.1783	2.36101
679					38.54	4.0787
680	13.8188	2.90644	20.0633	1.95063
681	18.4665	3.21357	15.7876	2.26748
682					22.7783	3.21433
683	15.7009	2.86663	12.0467	2.79749
684	13.1939	2.34381	15.4707	2.95311	24.4602	3.02623
685	17.7483	2.85452	15.3184	2.5995	15.2624	2.33027
686	16.596	2.96754	13.6099	2.12075	16.6269	1.80296
687	10.8614	3.07619	16.1362	2.236
688	14.5891	2.45053	19.7202	1.85719	13.4576	1.79851
689	13.1726	2.73786	15.4399	2.36671	15.5969	1.91184
690	14.5344	3.10393	10.779	2.79358	14.3707	2.23529
691	10.2728	2.57073	16.3055	2.35135
692	15.6155	2.96632	15.5296	2.64489
693	12.408	3.04159	16.639	2.82067	17.6293	3.71626
694	15.5273	3.19471	11.9484	2.40341	13.3614	3.64386
695	10.1231	2.52849	16.6218	2.89414	15.2298	2.13551
696	16.5127	3.02669	12.7711	2.54791	17.1616	3.26505
697	18.4661	2.43702	13.1012	2.69528
698	17.2823	3.13917	12.2662	2.54157	16.5559	2.98165
699	21.488	2.88629	16.585	1.97317	20.1178	2.7986
700	23.1314	2.98487	14.2666	2.56679	18.6237	3.24343
701	27.1874	3.21371	18.754	2.97813	15.8036	2.04301
702	26.538	3.10707	15.8642	2.70371	22.4658	2.54341
703	36.7019	3.17812	18.316	2.78536	29.0496	3.27839
704	32.6079	2.97838	22.3593	2.95782	25.8329	2.92824
705	34.3314	3.17639	20.8599	2.67451	27.0778	2.59802
706	29.8348	3.39953	24.2953	2.7185
707	26.4167	3.54317	27.0982	2.67731	29.8361	2.86994
708	22.2254	3.51895	20.72	2.72222	28.9375	3.30058
710					35.8313	4.87757
711					37.4528	3.72454
712					33.687	3.43673
713					29.4903	2.66166
715					26.6114	2.12426
716					22.729	2.18423
717					22.8896	1.92681
718					24.764	1.76201
719					24.4053	1.844
721					21.4404	1.68639
723					16.3494	1.26998
725					18.0557	1.30658
737					15.933	1.19039
738					14.3136	1.21327
739					18.5288	1.22023
740					21.3963	1.54949
741					26.553	1.88904
742					27.2129	2.26401
744					35.9089	3.05135
745					35.4711	3.31075
746					30.415	2.9342
747					38.4372	4.57919
748					33.3336	3.42174
750					37.9957	5.3623
751					35.0336	3.9956
753					35.9128	4.75365
754					29.5919	2.7878
755					23.658	2.46137
756					28.8383	2.44226
758					24.1925	1.93453
760					22.3704	3.30956
762					25.08	5.22582
763					23.8453	5.43987
770					28.1768	5.05678
771					27.3672	2.8192
772					25.4519	2.83848
773					24.6169	2.53272
774					27.2595	2.86932
775					23.149	2.01489
776					23.9922	3.28136
777					24.9782	2.94166
778					21.4565	2.46592
779					27.1836	3.88295
780					23.8123	2.67509
781					23.3318	2.44532
782					19.0257	1.95693
784					19.5876	1.37363
785					24.744	1.61745
786					24.5788	1.32136
787					23.325	0.99302
788					7.69	0.69669

## Sheet: Supplementary Figure 1
Supplementary Figure 1
Panel b
										Lane 1: TMD-CTLLP2 (reference)
										Lane 2: GB1 (reference)
										Lane 3: cross-linked GB1* (control)
										Lane 4: cross-linked GB1* in presence of the TMD-CTLLP2 (cross-linking conditions 1)
										Lane 5: cross-linked GB1* in presence of the TMD-CTLLP2 (cross-linking conditions 2)
										Lane 6: cross-linked GB1* in presence of the TMD-CTLLP2 (cross-linking conditions 3)
										Lane 7: cross-linked GB1* in presence of the TMD-CTLLP2 (cross-linking conditions 4)

## Sheet: Supplementary Figure 2
Supplementary Figure 2
Panel d						Panel e
	1H		15N
Residue	Lw. (Hz)	Err(Lw.) (Hz)	Lw. (Hz)	Err(Lw.) (Hz)		Residue	RCI-S2
679	13.4	2.34	20	3.125		679	0.855
680	16.2	2.34	25.3	3.125		680	0.874
681	16.1	2.34	24	3.125		681	0.889
684	15.2	2.34	23.8	3.125		682	0.886
686	15.1	2.34	24	3.125		683	0.891
688	16.6	2.34	26.8	3.125		684	0.892
689	14.5	2.34	24	3.125		685	0.903
690	14.3	2.34	21.7	3.125		686	0.909
693	14.4	2.34	25.1	3.125		687	0.918
694	16.2	2.34	22.6	3.125		688	0.915
695	17.6	2.34	25.4	3.125		689	0.907
696	16.9	2.34	24.1	3.125		690	0.887
698	17.1	2.34	21.9	3.125		691	0.88
699	15.2	2.34	24.4	3.125		692	0.871
700	15.4	2.34	27.6	3.125		693	0.868
701	14.8	2.34	26.4	3.125		694	0.856
702	15.1	2.34	24.2	3.125		695	0.857
703	15.9	2.34	20.7	3.125		696	0.874
704	13.7	2.34	23.6	3.125		697	0.899
705	13.9	2.34	22	3.125		698	0.917
706	16.7	2.34	25	3.125		699	0.919
707	14.3	2.34	22.7	3.125		700	0.91
708	15.1	2.34	24.6	3.125		701	0.901
709	17.2	2.34	23.9	3.125		702	0.891
710	15.2	2.34	21.5	3.125		703	0.889
711	14.1	2.34	21.8	3.125		704	0.89
712	13.5	2.34	16.1	3.125		705	0.899
713	14.2	2.34	17.5	3.125		706	0.9
715	13.6	2.34	15.6	3.125		707	0.89
716	14.9	2.34	18.3	3.125		708	0.86
717	16.2	2.34	20.4	3.125		709	0.799
718	14.6	2.34	18.7	3.125		710	0.687
719	16	2.34	21.8	3.125		711	0.64
721	13.9	2.34	16.3	3.125		712	0.62
723	12.5	2.34	13.6	3.125		713	0.666
725	12.9	2.34	13.3	3.125		714	0.634
726	11.7	2.34	12.1	3.125		715	0.607
728	11.1	2.34	11	3.125		716	0.56
729	10.6	2.34	12	3.125		717	0.548
731	10.6	2.34	10.3	3.125		718	0.538
732	11	2.34	11.4	3.125		719	0.535
733	10.8	2.34	11	3.125		720	0.556
734	10.7	2.34	10.4	3.125		721	0.596
735	10.9	2.34	10.6	3.125		722	0.66
736	10.7	2.34	10.6	3.125		723	0.679
737	11.5	2.34	12.8	3.125		724	0.601
738	11.6	2.34	13	3.125		725	0.518
739	12	2.34	12.5	3.125		726	0.501
740	11.8	2.34	13.5	3.125		727	0.552
741	16	2.34	15.6	3.125		728	0.617
742	12.7	2.34	15.4	3.125		729	0.605
743	14.8	2.34	17.1	3.125		730	0.547
744	13.2	2.34	15.6	3.125		731	0.502
745	15.7	2.34	19.3	3.125		732	0.455
746	14	2.34	15.7	3.125		733	0.404
747	17.9	2.34	16.3	3.125		734	0.323
748	15.7	2.34	17.4	3.125		735	0.275
749	18.7	2.34	23.7	3.125		736	0.28
750	19.6	2.34	25.5	3.125		737	0.353
751	18.4	2.34	21.6	3.125		738	0.45
752	19.7	2.34	25.9	3.125		739	0.566							--
753	20	2.34	22	3.125		740	0.636
754	18.6	2.34	25	3.125		741	0.728
755	17.6	2.34	21.1	3.125		742	0.748
756	18.3	2.34	22.6	3.125		743	0.774
757	20.9	2.34	23.1	3.125		744	0.716
758	21.4	2.34	25.3	3.125		745	0.69
762	19.5	2.34	27.8	3.125		746	0.662
763	19.6	2.34	23.8	3.125		747	0.674
764	20.4	2.34	23.1	3.125		748	0.676
770	14.6	2.34	28.7	3.125		749	0.67
772	14.5	2.34	23	3.125		750	0.692
773	15.8	2.34	25.3	3.125		751	0.712
774	14.6	2.34	26.3	3.125		752	0.765
775	15	2.34	23.9	3.125		753	0.786
777	13.4	2.34	24.5	3.125		754	0.809
778	14.1	2.34	27.5	3.125		755	0.811
779	15.5	2.34	23.2	3.125		756	0.837
780	13.3	2.34	19	3.125		757	0.871
781	14	2.34	20.5	3.125		758	0.903
782	15.6	2.34	24.6	3.125		759	0.896
783	14.2	2.34	18.9	3.125		760	0.856
784	13.7	2.34	19.5	3.125		761	0.807
785	13.2	2.34	17.7	3.125		762	0.775
786	12.8	2.34	15.5	3.125		763	0.742
787	11	2.34	13.3	3.125		764	0.733
788	10.2	2.34	10.2	3.125		765	0.703
						768	0.852
						769	0.87
						770	0.876
						771	0.892
						772	0.895
						773	0.896
						774	0.881
						775	0.874
						776	0.876
						777	0.893
						778	0.9
						779	0.896
						780	0.895
						781	0.902
						782	0.911
						783	0.896
						784	0.835
						785	0.763
						786	0.695
						787	0.651

## Sheet: Supplementary Figure 5
Supplementary Figure 5
Panel a
	G690	G711
[Gd-DOTA] (mM)	I/I0	I/I0
0	1	1
1	0.95121	0.7976
2	0.90227	0.64994
4	0.79319	0.35133
6	0.66766	0.22573
8	0.61454	0.13442
10	0.55064	0.08444
15	0.48572	0.02709
20	0.45393	0.02884
	G690	G711
[16-DSA] (mM)	I/I0	I/I0
0	1	1
0.6	0.12915	0.82877
1.2	0.00314	0.68463
1.8	0.00803	0.56985
2.4	0.00351	0.48363
3	0.00244	0.40594
3.6	0.00883	0.35639
4.2	0.00529	0.32433

## Sheet: Supplementary Figure 6
Supplementary Figure 6
Panel a				Panel b				Panel c				Panel d
Residue	I/I0	Err(I/I0)		Residue	I/I0	Err(I/I0)		Residue	I/I0	Err(I/I0)		Residue	I/I0	Err(I/I0)
680	0.96043	0.09		679	0.94097	0.08245		679	0.93	0.07327		679	1.12724	0.02492
683	0.98585	0.06799		680	0.99752	0.06		682	0.98	0.065		681	1.1	0.06198
685	1.04696	0.08389		681	0.97	0.07		683	0.99952	0.05926		683	0.99869	0.0193
686	1.05	0.08		682	0.75	0.06		684	0.9	0.09087		684	1.03178	0.02365
687	0.85	0.03142		683	0.77452	0.04962		686	1.04512	0.07784		685	1.09017	0.02146
688	0.90048	0.12435		684	0.83709	0.055		688	0.92579	0.09168		686	1.09613	0.02455
689	1.1	0.07		685	0.71793	0.05983		689	0.95822	0.07187		687	1.01439	0.02022
690	1.07	0.081		686	0.73729	0.06		690	0.95151	0.09611		688	1.09274	0.0281
692	1.04	0.03603		687	0.7443	0.05228		693	0.67632	0.04242		689	1.09913	0.02345
693	0.87	0.02949		688	0.8	0.07		694	0.75134	0.09357		690	0.98664	0.03029
694	0.91019	0.15859		689	0.58036	0.07474		695	0.77538	0.06378		692	1.06809	0.02453
695	1.01688	0.09465		690	0.45	0.07		696	0.67	0.07267		693	0.90294	0.02269
696	0.99751	0.11083		693	0.55	0.07202		698	0.82	0.08121		694	1.03543	0.03418
698	0.90902	0.11029		694	0.52658	0.07		699	0.74034	0.07475		695	1.03449	0.02361
699	1.03	0.06		695	0.4342	0.06712		700	0.75627	0.10283		696	0.9165	0.02462
701	1.04	0.09061		697	0.5343	0.05659		702	0.7	0.05684		697	0.98544	0.0199
702	0.95267	0.0778		698	0.66242	0.065		703	0.73393	0.06524		698	1.07209	0.03032
703	1.06	0.074		699	0.58961	0.06894		704	1.05	0.055		699	0.98934	0.02435
704	1.03889	0.09669		700	0.61652	0.0959		705	0.96455	0.05585		700	1.0065	0.03302
705	1.05	0.07031		701	0.72135	0.06584		706	0.9	0.05522		701	1.00601	0.022
706	1.03	0.0797		702	0.71749	0.0698		707	0.95359	0.04606		702	1.0187	0.02262
709	0.82062	0.06249		703	0.81913	0.08542		708	1.06	0.06		703	1.04553	0.02601
711	0.71007	0.04357		704	0.90433	0.08139		709	0.95	0.04468		704	1.05343	0.02495
712	0.62873	0.02137		705	0.97467	0.06625		710	0.91057	0.05014		705	0.99249	0.0185
713	1.06	0.04294		706	0.83	0.06099		711	0.84784	0.04224		706	0.96827	0.01833
715	1.07	0.02712		707	0.85316	0.05031		712	0.82413	0.0231		707	1.01658	0.01746
716	1.03	0.05373		708	0.97548	0.0676		713	0.66403	0.01746		708	1.05088	0.02328
717	0.88038	0.03128		709	0.88096	0.04955		715	0.71333	0.011		709	1.05154	0.01645
718	0.5502	0.02757		710	0.97189	0.04997		716	0.68482	0.02028		710	0.97785	0.01575
723	0.62538	0.01518		711	0.91536	0.04101		717	0.6861	0.01823		711	0.88657	0.01401
725	0.44016	0.01629		712	0.80498	0.01972		718	0.7333	0.01902		712	0.94044	0.00765
737	0.37043	0.03157		713	0.67857	0.01742		719	0.66613	0.04325		713	0.94444	0.01013
738	0.42469	0.02089		715	0.43232	0.00726		721	1.00506	0.0335		715	0.86894	0.00412
739	0.63518	0.01449		716	0.59671	0.01842		723	0.89821	0.01177		716	0.91157	0.01228
744	0.61875	0.01341		717	0.58249	0.01539		725	0.60668	0.01496		717	0.93218	0.01059
745	0.69823	0.03		718	0.62959	0.01632		737	0.35635	0.02875		718	0.94851	0.01088
748	0.58657	0.02999		719	0.64917	0.04705		738	0.41039	0.01954		719	0.95356	0.03564
751	0.48339	0.05962		721	0.98557	0.02672		739	0.71105	0.01347		723	0.95804	0.00465
752	0.49381	0.04679		723	0.8724	0.00789		740	0.77694	0.01932		725	0.92348	0.01252
754	0.54151	0.02466		725	0.66276	0.01586		741	0.73453	0.01817		737	0.85689	0.06182
755	0.61	0.02237		737	0.5741	0.05878		742	0.7584	0.01865		738	0.9172	0.03422
760	0.51751	0.02602		738	0.54204	0.03231		744	0.8	0.01764		739	0.95768	0.01035
762	0.50658	0.05923		739	0.77162	0.0146		745	0.79597	0.03225		740	0.93021	0.0118
763	0.44683	0.03227		740	0.82105	0.01821		747	0.85	0.04348		741	1.00688	0.0129
764	0.36743	0.0296		741	0.83489	0.02298		749	0.81418	0.05866		743	0.98652	0.01284
770	0.51415	0.04872		742	0.83735	0.02144		750	0.73082	0.0658		744	0.97366	0.0089
772	0.59623	0.028		744	0.83	0.01685		751	0.71038	0.04017		745	1.01497	0.01914
773	0.60938	0.03924		745	0.73098	0.03066		752	0.75	0.06088		746	0.9465	0.00579
774	0.69427	0.02055		746	0.69029	0.01297		753	0.75632	0.06502		747	0.92492	0.01933
775	0.7227	0.027		747	0.78239	0.04223		754	0.96466	0.05081		748	0.87582	0.00845
776	0.68222	0.03615		748	0.58	0.01881		755	0.94451	0.04311		749	0.93933	0.02222
777	0.64811	0.02889		749	0.6988	0.05035		756	0.93806	0.07614		750	1.01	0.03928
779	0.89966	0.04681		750	0.54826	0.06953		758	0.98	0.05001		751	0.83	0.01746
780	0.92626	0.03312		751	0.68257	0.05053		760	0.99	0.04		752	0.9648	0.02992
781	0.83	0.02584		754	0.76968	0.04078		762	0.96886	0.06		753	0.93266	0.02132
782	0.9151	0.02697		755	0.85857	0.04361		772	0.87	0.02984		754	0.95311	0.01349
783	0.95366	0.024		756	0.75923	0.08513		773	0.99	0.06		755	1.00982	0.01352
784	0.96095	0.02433		758	0.965	0.06462		774	0.94	0.04059		756	0.97448	0.02329
785	0.85	0.03566		759	1.0141	0.08466		775	0.971	0.04904		758	1.015	0.01672
786	0.76044	0.01396		760	0.97791	0.08013		776	1.01	0.03714		759	1.03	0.0236
787	0.81444	0.00699		770	0.8	0.07		777	0.95	0.05326		760	1.003	0.02264
788	0.95	0.02		772	0.89957	0.0305		778	0.98899	0.0597		762	1.04	0.05659
				773	0.9408	0.06211		779	0.95949	0.05902		763	0.83099	0.02292
				775	0.88462	0.03927		780	0.89	0.04054		764	0.94687	0.04973
				777	0.92042	0.04318		781	0.96	0.04554		769	1.01	0.01869
				778	0.98684	0.05208		782	0.99	0.0383		770	1.00753	0.04456
				779	0.94699	0.07328		783	0.93	0.02535		771	0.90918	0.01121
				780	0.93094	0.04027		784	0.92289	0.02822		772	1.00504	0.01094
				781	0.94933	0.03704		785	0.86	0.04075		773	1.04261	0.02032
				782	1.0075	0.03336		786	0.88169	0.02032		774	0.94498	0.01177
				783	1	0.02797		787	0.9	0.0085		775	1.02044	0.01313
				784	1.0193	0.0298		788	0.92402	0.00454		776	1.02	0.01195
				785	1.04201	0.03284						777	1.04542	0.01491
				786	0.7899	0.01645						778	1.03118	0.01586
				787	0.82	0.00596						779	1.03967	0.02243
				788	0.95811	0.00343						780	1.05584	0.01397
												781	1.09662	0.01313
												782	1.04267	0.01139
												783	1.07959	0.00877
												784	1.03689	0.00997
												785	1.05783	0.01109
												786	1.00949	0.00642
												787	0.92002	0.00249
												788	1.08031	0.00156

## Sheet: Supplementary Figure 8
Supplementary Figure 8
Panel b
	MPER-TMD	TMD	TMD-CTLLP2
Residue	Dd(13Ca) (ppm)	Dd(13Ca) (ppm)	Dd(13Ca) (ppm)
685	3.44	3.72	3.8
686	3.42	3.58	3.65
687	3.93	3.94	3.93
688	4.54	4.64	4.57
689	4.49	4.36	4.23
690	1.64	1.76	1.78
691	4.77	4.86	4.98
692	2.53	2.32	2.45
693	3.61	3.05	3.32
694	2.29	2.18	2.19
695	2.38	2.4	2.53
696	2.5	2.4	2.25
697	3.98	3.91	3.9
698	4.97	4.92	5.03
699	3.49	3.42	3.43
700	2.39	2.37	2.5

## Sheet: Supplementary Figure 9
Supplementary Figure 9
Panel a
										Lane 1: CTLLP2 (reference)
										Lane 2: GB1* (reference)
										Lane 3: cross-linked GB1* (control)
										Lane 4: cross-linked GB1* in presence of the CTLLP2 (cross-linking conditions 1)
										Lane 5: cross-linked GB1* in presence of the CTLLP2 (cross-linking conditions 2)
										Lane 6: cross-linked GB1* in presence of the CTLLP2 (cross-linking conditions 3)
										Lane 7: cross-linked GB1* in presence of the CTLLP2 (cross-linking conditions 4)
Panel b
										Lane 1: GB1* (reference)
										Lane 2: TMD-KS and CTLLP2 (reference)
										Lane 3: cross-linked GB1* (control)
										Lane 4: cross-linked GB1* in presence of the TMD-KS and CTLLP2 (cross-linking conditions 1)
										Lane 5: cross-linked GB1* in presence of the TMD-KS and CTLLP2 (cross-linking conditions 2)
										Lane 6: cross-linked GB1* in presence of the TMD-KS and CTLLP2 (cross-linking conditions 3)
										Lane 7: cross-linked GB1* in presence of the TMD-KS and CTLLP2 (cross-linking conditions 4)

[truncated: 6 more sheets: Supplementary Figure 11, Supplementary Figure 13, Supplementary Figure 14, Supplementary Figure 15, Supplementary Figure 16, Supplementary Figure 17]
